# Supplementary material for: Functions of 1,25-dihydroxy vitamin D3, vitamin D3 receptor and interleukin-22 involved in pathogenesis of gout arthritis through altering metabolic pattern and inflammatory responses
Source: PeerJ. 2021 Dec 1;9:e12585. doi: 10.7717/peerj.12585 (PMC8643101; doi:10.7717/peerj.12585)
Supplement: Supplemental Information 1 [file peerj-09-12585-s001.zip]

Archive with 10 entries (8 files):
- rawa/
- rawa/ELISA and patient characteristics.xlsx
- rawa/ELISA.xlsx
- rawa/GO,METABOLOMIC/
- rawa/GO,METABOLOMIC/Go.zip
- rawa/GO,METABOLOMIC/Metabolomic_data_origin.xls
- rawa/GO,METABOLOMIC/Pathway results.zip
- rawa/GO,METABOLOMIC/network.zip
- rawa/PCR.xlsx
- rawa/correlation analysis.xlsx
